# Supplementary material for: Healthcare Practitioners Knowledge of Shoulder Injury Related to Vaccine Administration (SIRVA)
Source: Vaccines (Basel). 2022 Nov 23;10(12):1991. doi: 10.3390/vaccines10121991 (PMC9787830; doi:10.3390/vaccines10121991)
Supplement: Supplementary file 1 [file vaccines-10-01991-s001.zip]

Archive with 1 entries (1 files):
- vaccines-2028547-supplementary.pdf
